# Supplementary material for: The Lin28b/Wnt5a axis drives pancreas cancer through crosstalk between cancer associated fibroblasts and tumor epithelium
Source: Nat Commun. 2023 Oct 28;14:6885. doi: 10.1038/s41467-023-42508-8 (PMC10613206; doi:10.1038/s41467-023-42508-8)
Supplement: Supplementary file 3 — Supplementary Data 1-4 [file 41467_2023_42508_MOESM3_ESM.xlsx]

## Sheet: Supplementary Data file 1
Gene	Subtype			ADEX		Immune		Progenitor		Squamous			significant
TNC	Squamous			TotalScore	TotalDispersion	TotalScore	TotalDispersion	TotalScore	TotalDispersion	TotalScore	TotalDispersion
PTHLH	Squamous		C3L.00017	-0.344795	0	0.235419	3749.5	0.312923	4122.37	-0.0395961	2624.94		Progenitor
TMEM40	Squamous		C3L.00102	0.0368516	3908.13	0.202771	4055.65	0.145136	7651.7	0.0752967	5825.88		type
KLC3	Squamous		C3L.00189	-0.175308	2413.67	0.257825	4389.24	0.0444548	3813.25	0.122285	6778.45		Squamous
CAV1	Squamous		C3L.00277	-0.375895	0	0.166	3224.66	0.208082	9003.09	0.0676134	5435.95		type
TGFBI	Squamous		C3L.00401	0.409787	459.606	0.303941	3541.19	0.171549	7811.08	0.0539514	5020.82		ADEX
GJB6	Squamous		C3L.00589	0.387168	1117.88	0.233719	4231.34	0.215778	8565.72	0.0290498	3545.64		type
CDH26	Squamous		C3L.00598	-0.252291	1068.95	0.186916	3868.84	0.0317523	6032.7	0.17979	6461.91		Squamous
EREG	Squamous		C3L.00599	0.41767	767.987	0.156012	2769.5	0.241414	7010.47	-0.0346893	3686.48		ADEX
RHCG	Squamous		C3L.00622	0.42937	395.854	0.253936	3261.72	0.21662	6732.49	0.077336	6186.89		ADEX
RGS20	Squamous		C3L.00625	-0.171435	1239.45	0.193548	3676.85	0.232705	8289.96	0.0388285	4998.59		type
GSDMC	Squamous		C3L.00640	-0.333202	2670.16	0.310445	3879.22	0.212027	4927.42	0.0274299	3878.48		Immune
HMGA2	Squamous		C3L.00819	0.224725	4114.22	0.160544	2762.08	0.188562	6447.09	0.103962	6106.09		Squamous
C16orf74	Squamous		C3L.00881	0.458476	142.33	0.305935	4151.28	0.131162	7101.65	0.0378202	3928.15		ADEX
IVL	Squamous		C3L.00928	-0.157684	1411.44	0.272133	3930.37	0.21473	7715.45	0.0512278	4086.05		Immune
A2ML1	Squamous		C3L.01031	-0.0869193	2189.8	0.254218	3654.61	0.253993	7614.63	0.0571307	4326.97		Immune
NIPAL4	Squamous		C3L.01036	0.372082	816.913	0.143682	2471.49	0.204983	6935.6	-0.0209759	2978.54		ADEX
KRT5	Squamous		C3L.01037	0.462915	155.673	0.230843	4069.74	0.0316252	5341.81	0.21251	8500.49		ADEX
KRT14	Squamous		C3L.01051	0.487179	31.1346	0.187582	3163.13	0.149627	6442.64	-0.0168382	2936.29		ADEX
RFX8	Squamous		C3L.01052	0.494609	16.3086	0.278093	3579	0.0912346	8056.45	-0.00728668	3185.37		ADEX
S100A2	Squamous		C3L.01053	0.491174	14.826	0.276281	3902.94	0.10009	7089.05	-0.0162493	3593.82		ADEX
L1CAM	Squamous		C3L.01054	0.466435	17.7912	0.256059	4018.59	0.201962	7865.19	-0.00707927	3534.52		type
KRT6A	Squamous		C3L.01124	-0.0783254	2002.99	0.23165	3639.78	0.218082	5286.21	0.0140359	4674.64		Progenitor
MIR205HG	Squamous		C3L.01328	-0.0139463	3899.24	0.279557	2921.46	-0.124711	3393.67	0.1747	7003.8		Squamous
TWIST1	Squamous		C3L.01453	-0.258415	1411.44	0.28713	3739.12	0.0469475	5203.18	0.147101	4298.06		Immune
NT5E	Squamous		C3L.01598	-0.303702	2904.41	0.295049	3263.94	0.116984	6650.2	0.0570914	4784.35		Immune
PMAIP1	Squamous		C3L.01637	0.45811	63.7518	0.294748	3770.25	0.258289	6566.44	0.00479017	3369.95		ADEX
LOX	Squamous		C3L.01662	0.489831	17.7912	0.189612	3819.18	0.179759	8768.1	0.0297387	2874.02		ADEX
SLC2A3	Squamous		C3L.01687	0.438729	348.411	0.235384	3905.17	0.187434	7819.97	-0.0203113	3708.72		ADEX
GPM6B	Squamous		C3L.01689	-0.144267	2108.26	0.214423	4202.43	0.11568	7398.17	0.102156	4841.43		Squamous
PAPPA	Squamous		C3L.01703	-0.194071	1544.87	0.280815	3223.17	0.238571	7960.82	-0.0081557	3647.2		Immune
AIM2	Squamous		C3L.01971	0.462684	117.125	0.24803	4284.71	0.219018	6280.29	0.0200524	3882.19		ADEX
TFF1	Progenitor		C3L.02109	-0.0881456	3294.34	0.175963	3485.59	0.184586	5834.77	0.0651002	5258.78		Progenitor
CEACAM5	Progenitor		C3L.02112	0.477591	66.717	0.275659	4051.2	0.185176	8281.8	0.00272664	3278.77		ADEX
TFF3	Progenitor		C3L.02115	0.496737	11.8608	0.150511	3782.11	0.210525	7312.18	-0.0138209	3396.64		ADEX
ATP10B	Progenitor		C3L.02116	-0.0384268	3541.93	0.282382	4309.92	0.24499	6971.93	-0.0106159	4010.43		type
CAPN8	Progenitor		C3L.02118	0.454912	133.434	0.194484	4009.69	0.212561	8775.51	0.140706	6788.08		Squamous
CEACAM6	Progenitor		C3L.02463	-0.0343792	2022.27	0.224298	3856.24	0.276547	6169.84	0.0204112	4051.95		type
TSPAN8	Progenitor		C3L.02604	-0.0619677	2969.65	0.251754	3094.93	0.204282	7923.01	0.0606931	4219.48		Immune
TOX3	Progenitor		C3L.02606	-0.120517	2501.15	0.226862	3976.33	0.0300532	7193.58	0.222952	6076.44		Squamous
GPX2	Progenitor		C3L.02610	0.294326	3316.58	0.20863	3111.98	0.10387	5354.41	0.0868104	4696.14		Progenitor
SDR16C5	Progenitor		C3L.02613	-0.198876	2118.64	0.271476	3225.4	-0.0176436	6327	0.206125	7579.79		Immune
PHGR1	Progenitor		C3L.02701	-0.233202	1592.31	0.252413	4063.81	0.153287	6859.99	0.0644114	4320.3		type
DPCR1	Progenitor		C3L.02809	-0.316232	3452.98	0.199574	3735.41	0.234905	3209.83	0.096038	4985.98		Progenitor
SEMG1	Progenitor		C3L.02890	0.440254	243.146	0.225212	3885.89	0.0326153	5917.8	0.0860413	4836.24		ADEX
SLC9A3	Progenitor		C3L.02897	0.29455	2521.9	0.227253	3902.94	0.154853	9117.25	0.0583692	4039.34		type
SULT1B1	Progenitor		C3L.02899	0.224775	4877.75	0.256379	2994.85	0.142253	7902.26	0.139295	5568.65		Squamous
FAM177B	Progenitor		C3L.03123	-0.152482	2813.97	0.354143	2749.48	0.022552	3799.9	0.0735905	4753.22		Immune
MUC17	Progenitor		C3L.03356	-0.307222	4062.32	0.293795	4068.25	0.153922	7616.86	-0.00130957	3647.94		type
CAPN9	Progenitor		C3L.03388	-0.00760561	2435.91	0.187095	2986.7	0.0325209	5844.41	0.042789	4630.9		type
EDN3	Progenitor		C3L.03394	0.26926	5138.69	0.295014	3877.74	0.103155	6648.72	0.0209153	4723.56		Immune
CLDN18	Progenitor		C3L.03395	0.481748	54.8562	0.26698	3390.71	0.196021	6186.15	0.0144825	4204.65		ADEX
MYO7B	Progenitor		C3L.03628	0.41873	526.323	0.285621	3879.22	0.151185	8289.22	0.0806001	4533.05		ADEX
BTNL8	Progenitor		C3L.03630	0.432087	222.39	0.243821	4036.38	0.206323	6341.82	0.0379655	3025.25		ADEX
IHH	Progenitor		C3L.03632	0.488866	19.2738	0.187363	3312.13	0.190836	7312.18	0.00797402	3518.95		ADEX
CELA3A	ADEX		C3L.03635	-0.180467	1573.04	0.221081	3536	0.0937428	7382.61	0.0333525	3404.79		type
CTRB2	ADEX		C3L.03639	0.00041748	3408.5	0.233943	4107.54	0.00433432	8363.35	0.160732	8026.06		Progenitor
PLA2G1B	ADEX		C3L.03743	-0.0359494	3375.88	0.196603	3565.65	0.179724	5804.38	0.0820974	4107.54		Progenitor
REG1B	ADEX		C3L.04027	0.447305	188.29	0.364329	2183.13	0.0131956	5688.74	0.142878	7251.4		Squamous
CELA3B	ADEX		C3L.04072	0.257303	3884.41	0.202794	3105.31	-0.0814217	4141.64	0.19189	7868.9		Squamous
CLPS	ADEX		C3L.04080	0.476519	37.065	0.197797	3960.77	0.0696112	6535.3	0.0641162	5184.65		ADEX
CEL	ADEX		C3L.04473	0.439414	176.429	0.339866	3154.23	0.0513165	5639.07	0.019141	3592.34		ADEX
PRSS1	ADEX		C3L.04475	-0.141678	1761.33	0.20564	4031.93	0.174567	7444.13	0.0369224	3552.31		type
GP2	ADEX		C3L.04479	-0.0985065	1472.22	0.205789	3198.71	0.206612	5139.43	0.0616333	5297.33		Progenitor
CTRB1	ADEX		C3L.04495	0.474866	51.891	0.251561	3615.32	0.123877	6354.42	0.0711485	4318.81		ADEX
SYCN	ADEX		C3L.04848	-0.227689	2170.53	0.276787	4154.99	0.180842	7516.04	0.0303776	5101.63		type
CPA2	ADEX		C3L.04853	0.457756	123.056	0.261123	3823.63	0.0824755	6748.05	0.101273	5541.96		ADEX
CPA1	ADEX		C3N.00198	-0.359684	6535.3	0.295513	3120.13	0.151921	10056.5	0.0105402	3536		Immune
REG3G	ADEX		C3N.00249	-0.232606	1328.41	0.135826	2455.93	0.271282	5020.08	-0.0440713	3203.9		Progenitor
CTRC	ADEX		C3N.00302	-0.0425468	3829.56	0.185391	3585.67	-0.00882276	3653.13	0.134196	8111.3		Squamous
AQP8	ADEX		C3N.00303	-0.283997	1991.13	0.318849	3565.65	-0.0604937	4206.14	0.0738676	5948.19		Immune
CUZD1	ADEX		C3N.00436	-0.158145	2007.44	0.305852	3540.45	0.170508	6389.26	0.0959002	6358.87		Immune
CFS1R	Immune		C3N.00511	-0.0683907	3289.89	0.200511	3512.28	0.304383	3605.68	0.0309726	6097.93		Progenitor
MARCH	Immune		C3N.00512	0.477082	65.2344	0.291789	3985.23	0.171371	7186.16	-0.0134697	3222.43		ADEX
NCKAP1L	Immune		C3N.00513	0.4868	22.239	0.29021	3733.19	0.0293501	4750.99	0.054124	4935.58		Immune
DOCK2	Immune		C3N.00514	-0.160276	1430.71	0.317314	3824.37	0.018942	4299.54	0.190259	6224.7		Squamous
AIF1	Immune		C3N.00516	-0.0685477	2447.77	0.238145	3586.41	0.111912	6772.52	0.174357	9263.28		Squamous
CD53	Immune		C3N.00517	0.495721	14.826	0.242375	4870.34	0.0350541	5825.14	-0.0174287	3552.31		ADEX
PTPRC	Immune		C3N.00518	0.230659	5550.85	0.331325	3051.19	0.142104	7744.36	0.136315	7468.6		Immune
LAPTM5	Immune		C3N.00709	0.0530897	6628.7	0.160202	3432.96	0.257401	6503.42	0.0164159	5663.53		type
BTK	Immune		C3N.00957	-0.231883	2652.37	0.285374	4907.41	0.246637	6211.35	0.00328529	3259.5		Progenitor
MS4A4A	Immune		C3N.01011	0.463823	112.678	0.247731	3825.11	0.144169	4983.02	-0.0347983	3673.88		Progenitor
CYBB	Immune		C3N.01012	0.494342	11.8608	0.23056	4091.98	0.221297	7373.71	-0.0286062	3066.76		ADEX
SASH3	Immune		C3N.01165	0.456183	180.877	0.300909	3368.47	0.115031	6360.35	0.0940895	6275.1		ADEX
HAVCR2	Immune		C3N.01166	0.435102	151.225	0.288983	4180.19	0.237862	7080.9	0.0061391	3738.38		ADEX
SPI1	Immune		C3N.01167	-0.0483392	2662.75	0.195836	3419.62	0.292515	5192.07	-0.0416959	3005.23		Progenitor
WAS	Immune		C3N.01168	0.490798	19.2738	0.280104	3423.32	0.146701	8343.33	-0.00978472	4486.35		ADEX
CD86	Immune		C3N.01375	-0.201924	2480.39	0.259913	3141.63	0.0724699	5213.56	0.103612	4753.22		Immune
C3AR1	Immune		C3N.01380	0.348217	1977.79	0.271085	4908.15	0.10094	6630.19	0.0410722	4446.32		type
TLR8	Immune		C3N.01381	0.48934	17.7912	0.188573	3899.24	0.111774	3768.03	0.0496609	4192.05		Progenitor
FCER1G	Immune		C3N.01382	0.487216	37.065	0.260315	4212.07	0.0966882	6684.3	0.0785654	4981.54		ADEX
TYROBP	Immune		C3N.01383	0.158255	3899.24	0.301697	3464.84	0.205638	7229.16	0.0711016	5263.97		Immune
			C3N.01388	0.198507	5168.34	0.25697	3081.58	0.0846773	7020.85	0.0592609	4539.72		Immune
			C3N.01502	-0.273669	1928.86	0.309642	3341.78	0.0583458	4448.54	0.0277054	4467.82		Immune
			C3N.01714	-0.23039	1650.13	0.315327	3200.19	0.0760202	6107.57	0.0898958	3798.42		Immune
			C3N.01715	-0.340991	3304.72	0.336968	3205.38	-0.221031	2659.78	0.106599	6200.23		Squamous
			C3N.01716	0.282983	3626.44	0.281219	3461.87	0.00117508	5977.84	0.095717	5493.77		Immune
			C3N.01719	-0.298361	2312.86	0.303406	3859.95	0.0516401	6238.78	0.0505041	4271.37		Immune
			C3N.01997	0.479555	37.065	0.268719	3720.58	0.127635	4326.23	-0.00626173	3778.41		Progenitor
			C3N.01998	0.475746	72.6474	0.265847	3200.19	0.0844404	4897.77	0.0230001	3725.03		ADEX
			C3N.02010	-0.120851	1488.53	0.146773	3546.38	0.287799	5312.9	-0.00342003	4269.89		Progenitor
			C3N.02295	0.304183	3528.59	0.287573	3721.33	0.0734697	4394.43	0.0209926	4226.89		Immune
			C3N.02573	0.354774	873.251	0.272879	3233.55	0.161198	9158.76	0.0764807	4743.58		Immune
			C3N.02579	0.396114	1126.78	0.168844	3937.79	0.19805	8918.58	0.105515	6384.82		Squamous
			C3N.02585	-0.105869	1408.47	0.214941	3653.13	0.107851	6422.62	0.132838	8084.62		Squamous
			C3N.02589	0.461298	197.186	0.242408	3831.04	0.194442	5303.26	-0.0175347	3094.93		Progenitor
			C3N.02592	-0.303229	1017.06	0.274819	3373.66	-0.104392	2950.37	0.0624644	3805.83		Immune
			C3N.02768	0.464209	142.33	0.222886	4037.12	0.023989	4202.43	0.149985	7243.24		ADEX
			C3N.02940	0.413683	588.592	0.265501	4396.65	0.178189	5094.95	0.0375326	5367.75		ADEX
			C3N.02944	-0.155371	1776.15	0.306615	3722.07	0.181941	6575.33	0.104501	6536.04		Squamous
			C3N.02971	-0.289867	3178.69	0.282173	3930.37	0.139326	7740.65	0.076794	5041.58		Immune
			C3N.02998	-0.204556	1783.57	0.319732	3693.9	0.126004	6963.03	0.00416793	4137.94		Immune
			C3N.03000	-0.222671	1667.92	0.203453	3796.2	-0.0114966	4347.72	0.186629	7152.06		Squamous
			C3N.03006	0.478478	31.1346	0.231697	3958.54	0.165434	7791.06	0.00861442	4663.52		ADEX
			C3N.03007	-0.194761	1948.14	0.251535	3281.74	0.0481226	4672.41	0.123886	6001.56		Immune
			C3N.03039	0.415223	499.636	0.190982	3721.33	0.282251	4894.06	0.0319642	4452.99		ADEX
			C3N.03061	0.459521	204.599	0.263098	3678.33	0.0441523	3857.73	0.118593	6691.72		Squamous
			C3N.03069	-0.207969	2286.17	0.241236	3532.29	0.123149	8020.12	0.104499	5599.78		Squamous
			C3N.03086	0.252276	3951.13	0.201547	4186.86	0.203939	8966.02	0.0361337	5810.31		type
			C3N.03173	0.452093	142.33	0.214732	4200.95	0.27479	6268.43	-0.00874765	3773.22		ADEX
			C3N.03190	0.492954	19.2738	0.223303	3720.58	0.106881	6245.45	0.0777493	5377.39		ADEX
			C3N.03211	0.322375	2793.22	0.235511	3977.07	0.148147	8139.47	0.0122737	3842.9		type
			C3N.03426	-0.283521	5589.4	0.301464	4189.83	0.105808	7263.26	-0.00858263	3204.64		type
			C3N.03428	-0.300013	3037.85	0.326631	4224.67	0.174773	6979.34	0.0286592	5389.25		type
			C3N.03430	-0.225752	1888.83	0.315438	2551.55	0.126295	8281.06	0.123211	6510.84		Squamous
			C3N.03439	-0.150718	1866.59	0.319178	3064.53	0.23712	6337.37	-0.0265427	3349.93		Immune
			C3N.03440	0.479288	26.6868	0.285073	3226.14	0.0674825	6926.71	0.0120602	4332.16		ADEX
			C3N.03665	0.424208	553.01	0.264842	4175.74	0.236515	7265.48	0.0119103	3782.11		type
			C3N.03666	-0.191209	2343.99	0.286311	2371.42	0.244383	5243.96	0.0271059	4395.91		Progenitor
			C3N.03670	0.464037	47.4432	0.281137	4252.1	0.171834	8269.2	0.00341246	3031.92		ADEX
			C3N.03754	0.479577	84.5082	0.181584	3491.52	0.00945846	5539.73	0.0563707	5421.87		ADEX
			C3N.03780	0.447913	176.429	0.236596	4117.92	0.207302	6676.15	0.0352313	4415.18		ADEX
			C3N.03839	-0.15657	1696.09	0.183663	3973.37	0.239411	6481.19	0.020988	5169.83		type
			C3N.03840	0.453783	306.898	0.227215	4014.14	0.103325	7089.79	0.0430434	4349.95		ADEX
			C3N.03853	0.278698	3676.85	0.204948	3804.35	0.136079	6317.36	0.0815373	6032.7		type
			C3N.03884	0.268679	4929.65	0.298432	3383.29	0.0226444	8021.61	0.122612	5914.09		Immune
			C3N.04119	-0.131192	1269.11	0.211775	3540.45	0.00506249	6238.04	0.125778	6693.2		Squamous
			C3N.04126	0.380733	1306.17	0.259557	3576.77	0.0701737	6691.72	0.118381	6739.16		ADEX
			C3N.04282	-0.337549	2535.25	0.229616	3531.55	-0.0898284	3194.26	0.135701	8315.9		Squamous
			C3N.04283	0.0487953	3931.86	0.171855	3257.27	0.061297	5834.77	0.212782	8075.72		Squamous
			C3N.04284	0.498141	10.3782	0.187637	3048.97	0.130286	6172.06	-0.0527766	2878.47		ADEX

## Sheet: Supplementary Data file 2
	Genes	CAFs-1	CAFs-2	CAFs-3	CAFs treated with 14837T-CM-1	CAFs treated with 14837T-CM-2	CAFs treated with 14837T-CM-3	CAFs treated with 15376T-CM-1	CAFs treated with 15376T-CM-2	CAFs treated with 15376T-CM-3
iCAFs markers	Pcolce2	0.0200958	0.018453	0.015822	0.0185492	0.0162885	0.0144579	0.0145336	0.0177013	0.0227441
	Ly6a	0.330572	0.303549	0.253151	0.288672	0.262429	0.232935	0.465075	0.594604	0.743103
	Gstm1	0.203491	0.175556	0.126576	0.176471	0.146604	0.115663	0.259811	0.329877	0.371551
	Ifi27l2a	0.000623654	0.000584706	0.000494436	0.00110442	0.00102511	0.000903615	0.00373555	0.00442533	0.00576539
	Figf	0.00254704	0.00237147	0.0019915	0.00216338	0.002022	0.0018198	0.00405955	0.00494436	0.00580549
	Sfrp4	0.0106208	0.00916277	0.00785633	0.00835875	0.00734002	0.00647007	0.00678016	0.00708999	0.00838272
	Prss23	0.00136492	0.00113744	0.000808801	0.00289445	0.00212253	0.00179475	0.00210135	0.00261314	0.00288269
	Cxcl1	0.0798278	0.075363	0.0632878	0.06687	0.0633725	0.0570352	0.0810825	0.0994421	0.12866
	Sned1	0.000958478	0.000898621	0.000494436	0.00108921	0.000990195	0.000891176	0.000877407	0.00110633	0.0014215
	Gsn	0.000851938	0.000685764	0.000491021	0.00108921	0.000983355	0.000728894	0.000480071	0.000549345	0.000614471
	Has1	0.0015463	0.00114535	0.000968522	0.00241712	0.00209331	0.00180723	0.00180415	0.00229069	0.00290275
	Apoe	0.00569154	0.00537321	0.003983	0.00551472	0.00515433	0.00361446	0.00817557	0.0103804	0.0116917
	Ccl7	0.0424831	0.0366511	0.0316439	0.0171875	0.0158431	0.0140625	0.0271206	0.0351581	0.0451739
	Ackr3	6.6e-05	4.63e-05	1.5e-05	7.77e-05	6.63e-05	5.49e-05	5.92e-05	6.77e-05	7.79e-05
	Ly6c1	0.0891905	0.073812	0.0619854	0.072168	0.0638133	0.0570352	0.117892	0.142595	0.180696
	Efemp1	0.0202355	0.0187106	0.015932	0.0365877	0.0337259	0.0291168	0.0145336	0.0177013	0.0230616
	Scara3	0.0122849	0.00955188	0.007966	0.00914693	0.00849012	0.00722892	0.00392127	0.00474295	0.00576539
	Ifi205	0.00977312	0.00916277	0.00780207	0.0169509	0.0158431	0.0140625	0.0269333	0.0351581	0.0436351
	Adm	0.00256475	0.00232267	0.0019915	0.00447935	0.00396078	0.00295628	0.00417368	0.00480916	0.00584587
	Tnxb	0.00360205	0.00287943	0.00196408	0.00525353	0.00494436	0.00354008	0.00939126	0.0117597	0.011611
	Clec3b	0.000619346	0.000564789	0.000487629	0.00103763	0.000734984	0.000579862	0.00101489	0.00117755	0.00143139
	C4b	0.000307534	0.000290334	0.000243814	0.000518814	0.000393868	0.000340041	0.00021188	0.00026902	0.000220281
	Il6	0.000834404	0.000793215	0.000494436	0.00104484	0.000969817	0.000718859	0.00170683	0.00221266	0.00268965
	C3	9.47e-05	7.16e-05	4.56e-05	0.000300053	0.000247549	0.000123602	0.000114334	0.000140222	0.000180168
	Pla1a	0.000610819	0.000335826	0.000259509	0.000442358	0.000322145	0.000229057	0.000551456	0.000714886	0.000710752
	Hp	8.95e-05	8.4e-05	6.1e-05	8.15e-05	4.53e-05	2.78e-05	0.000128632	0.000158855	0.000181422
	Ptx3	0.000258605	0.000175043	0.000144973	0.000226054	0.000175043	0.000163094	0.000126861	0.000112328	0.000135599
	Tnfaip6	0.000363196	0.000284359	0.000196671	0.000288929	0.000284359	0.000221255	0.000183178	0.000234195	0.000181422
	Dpt	0.000264038	0.000192881	0.000153239	0.000242035	0.000193881	0.000172394	0.000160575	0.000175043	0.000183954
	Plpp3	0.0199569	0.0154099	0.0126745	0.0182939	0.0154099	0.0142588	0.00405955	0.00526263	0.00541671
	Cxcl12	6.65e-05	5.13e-05	3.01e-05	6.09e-05	5.13e-05	3.38e-05	5.56e-05	6.82e-05	3.46e-05
	Ogn	0.0012913	0.000886249	0.000770494	0.00118369	0.000986249	0.000866806	7.92e-05	9.58e-05	0.000110907
	Col14a1	0.000459718	0.000342882	0.000289946	0.000421408	0.000142882	0.00032619	0.000188328	0.000202471	9.86e-05
	Svep1	0.00018931	0.000135445	0.000103225	0.000173534	0.000135445	0.000116128	8.73e-05	0.000107008	8.29e-05
	Adamts5	0.0003319	0.000258061	0.000199417	0.000304241	0.000158061	0.000224344	8.03e-05	8.87e-05	0.000104199
	Dpep1	0.000292969	0.000224655	0.000200803	0.000268555	0.000224655	0.000225904	0.000146738	0.000167913	0.000199909
	Htra3	0.000208601	0.000147193	9.9e-05	0.000191217	0.000147193	0.000111397	6.3e-05	5.73e-05	5.62e-05
	Sfrp2	0.00386058	0.00315094	0.00266448	0.00353887	0.00365094	0.00299754	0.00129353	0.00140035	0.0014215
	Scara5	0.00142288	0.00106865	0.000897421	0.00130431	0.00106865	0.0010096	0.000376656	0.00042803	0.000365367
myCAFs markers	Spp1	1.42705	1.30134	1.00561	1.22902	1.04247	0.931738	1.8603	2.28153	2.95188
	Sdc1	0.00997847	0.00909948	0.00780207	0.0188082	0.0158431	0.0144579	0.00706808	0.00891222	0.0115308
	Tgfb1	0.00324635	0.0024213	0.00195052	0.00423772	0.00390625	0.00246875	0.0015171	0.00184138	0.00224609
	Col1a1	0.000175412	0.000113109	8.04e-05	0.00024884	0.000186311	0.000152173	0.000128632	0.000154511	0.000181422
	Cilp	0.000107233	9.78e-05	8.0988e-05	0.000147961	0.000121227	8.74e-05	7.81e-05	8.51e-05	8.95e-05
	Crlf1	0.000301205	0.000259856	0.000203606	0.000903307	0.00053804	0.000382567	0.000277646	0.000284359	0.000362843
	Igfbp3	0.0498257	0.0426888	0.0316439	0.031413	0.0255594	0.0203053	0.0254805	0.0310341	0.0398752
	Col15a1	7.8e-05	7.36e-05	6.31e-05	7.35e-05	6.08e-05	4.85e-05	5.76e-05	7.23e-05	9.13e-05
	Acta2	0.000104301	8.51e-05	6.91e-05	0.000264857	0.000246692	0.000221255	9.82e-05	0.000122919	9.52e-05
	Tagln	0.0030926	0.00270529	0.00197774	0.00225525	0.00189972	0.0016515	0.00426138	0.00494436	0.00601022
	Col8a1	0.00018931	0.000139253	8.27e-05	0.00074913	0.000644291	0.000448687	0.000287437	0.000306888	0.000380882
	Serpine2	1.1e-05	7.12e-06	4.89e-06	8.954e-06	7.12e-06	5.5e-06	1.11e-05	5.78e-06	5.15e-06
	Cxcl14	7.48e-05	6.19e-05	5.02e-05	6.85e-05	6.19e-05	5.65e-05	5.26e-05	6.77e-05	8.23e-05
	Thy1	4.39e-05	3.32e-05	2.48e-05	4.02e-05	3.32e-05	2.78e-05	2.7e-05	3.09e-05	3.71e-05
	Cthrc1	3.87e-05	1.12e-05	1.44e-06	3.55e-05	1.32e-05	1.62e-06	3.17e-05	1.22e-05	2.47e-06
	Sfrp1	0.000539172	0.000478233	0.000379943	0.000494241	0.000478233	0.000427436	0.000441755	0.000519712	0.000649507
	Tnc	1e-05	6.73e-06	4.79e-06	9.18e-06	6.73e-06	5.39e-06	3.24e-06	2.24e-06	2.57e-06
	Sparcl1	1.02e-05	8.76e-06	5.58e-06	9.31e-06	8.76e-06	6.27e-06	9.63e-06	3.06e-06	2.42e-06
	Col12a1	2.29e-05	1.74e-05	1.22e-05	2.1e-05	7.41e-06	1.37e-05	8.38e-06	8.06e-06	1.04e-05
	Thbs2	2.13e-05	1.83e-05	1.44e-05	1.95e-05	1.83e-05	1.62e-05	5.53e-06	5.25e-06	5.07e-06
	H19	4.0353e-05	3.01e-05	2.36e-05	3.7e-05	1.01e-05	2.65e-05	1.13e-05	1.14e-05	1.22e-05

## Sheet: Supplementary Data file 3
Number	Sex	Age	Diagnosis	Type of operation	Operation date	Follow-up date	Death or not	Date of death	Survival time（month）	TNM staging（the 8th AJCC）	TNM staging（the 8th AJCC）	TNM
1	female	75-80	pancreatic ductal adenocarcinoma	distal pancreatectomy	2015-08-11	2016-08-06	1	2016-01-05	5	T2N0M0	ⅠB	1
2	male	50-55	pancreatic ductal adenocarcinoma	pancreaticoduodenectomy	2015-07-24	2016-08-06	1	2016-08-05	12	T1N0M0	ⅠA	1
3	female	55-60	pancreatic ductal adenocarcinoma	distal pancreatectomy	2015-07-15	2016-08-06	1	2015-12-14	5	T3N0M0	ⅡA	2
4	male	60-65	pancreatic ductal adenocarcinoma	pancreaticoduodenectomy	2015-05-12	2016-08-06	1	2016-01-03	8	T2N2M0	Ⅲ	3
5	female	55-60	pancreatic ductal adenocarcinoma	distal pancreatectomy	2015-04-02	2016-08-06	1	2015-06-16	2	T3N0M1	Ⅳ	4
6	female	60-65	pancreatic ductal adenocarcinoma	pancreaticoduodenectomy	2015-03-20	2018-03-26	0		36+	T2N0M0	ⅠB	1
7	female	50-55	pancreatic ductal adenocarcinoma	pancreaticoduodenectomy	2015-02-15	2016-08-06	1	2015-11-01	9	T3N2M0	Ⅲ	3
8	male	60-65	pancreatic ductal adenocarcinoma	pancreaticoduodenectomy	2015-01-22	2016-08-06	1	2015-05-01	4	T2N0M0	ⅠB	1
9	male	80-85	pancreatic ductal adenocarcinoma	pancreaticoduodenectomy	2014-06-11	2016-08-06	1	2015-01-21	7	T3N0M1	Ⅳ	4
10	female	50-55	pancreatic ductal adenocarcinoma	distal pancreatectomy	2014-12-31	2016-08-06	1	2017-08-01	32	T2N0M0	ⅠB	1
11	female	50-55	pancreatic ductal adenocarcinoma	pancreaticoduodenectomy	2014-12-18	2016-08-06	1	2015-06-15	6	T2N2M0	Ⅲ	3
12	male	40-45	pancreatic ductal adenocarcinoma	pancreaticoduodenectomy	2014-12-09	2016-08-06	1	2017-05-01	30	T1N0M0	ⅠA	1
13	male	70-75	pancreatic ductal adenocarcinoma	pancreaticoduodenectomy	2014-12-06	2018-03-26	0		39+	T3N0M0	ⅡA	2
14	female	50-55	pancreatic ductal adenocarcinoma	distal pancreatectomy	2014-11-18	2018-03-26	0		40+	T2N0M0	ⅠB	1
15	male	65-70	pancreatic ductal adenocarcinoma	pancreaticoduodenectomy	2014-11-19	2016-08-06	1	2015-02-11	3	T4N1M1	Ⅳ	4
16	female	55-60	pancreatic ductal adenocarcinoma	distal pancreatectomy	2014-11-05	2016-08-06	1	2017-06-01	30	T1N0M0	ⅠA	1
17	female	50-55	pancreatic ductal adenocarcinoma	pancreaticoduodenectomy	2014-10-10	2016-08-06	1	2015-09-01	11	T2N0M0	ⅠB	1
18	male	60-65	pancreatic ductal adenocarcinoma	pancreaticoduodenectomy	2014-09-11	2016-08-06	1	2016-12-01	27	T2N0M0	ⅠB	1
19	male	60-65	pancreatic ductal adenocarcinoma	pancreaticoduodenectomy	2014-09-04	2016-08-06	1	2016-10-01	25	T1N0M0	ⅠA	1
20	male	60-65	pancreatic ductal adenocarcinoma	pancreaticoduodenectomy	2014-08-27	2016-08-06	1	2015-02-01	6	T2N1M0	ⅡB	2
21	male	55-60	pancreatic ductal adenocarcinoma	pancreaticoduodenectomy	2014-08-16	2016-08-06	1	2015-08-01	11	T1N0M0	ⅠA	1
22	male	55-60	pancreatic ductal adenocarcinoma	pancreaticoduodenectomy	2014-07-30	2016-08-06	1	2015-01-03	6	T2N1M1	Ⅳ	4
23	male	50-55	pancreatic ductal adenocarcinoma	pancreaticoduodenectomy	2014-07-24	2018-03-26	0		44+	T2N0M0	ⅠB	1
24	male	55-60	pancreatic ductal adenocarcinoma	pancreaticoduodenectomy	2014-07-22	2016-08-06	1	2015-04-01	9	T3N0M0	ⅡA	2
25	female	55-60	pancreatic ductal adenocarcinoma	pancreaticoduodenectomy	2014-07-22	2016-08-06	1	2016-03-01	19	T4N0M0	Ⅲ	3
26	male	70-75	pancreatic ductal adenocarcinoma	distal pancreatectomy	2014-05-07	2016-08-06	1	2015-02-25	9	T3N0M0	ⅡA	2
27	female	60-65	pancreatic ductal adenocarcinoma	pancreaticoduodenectomy	2014-04-29	2018-03-26	0		47	T2N0M0	ⅠB	1
28	female	65-70	pancreatic ductal adenocarcinoma	pancreaticoduodenectomy	2014-04-25	2016-08-06	1	2017-06-30	13	T3N0M1	Ⅳ	4
29	female	65-70	pancreatic ductal adenocarcinoma	distal pancreatectomy	2014-03-20	2016-08-06	1	2014-11-28	15	T3N0M0	ⅡA	2
30	female	70-75	pancreatic ductal adenocarcinoma	distal pancreatectomy	2014-02-24	2016-08-06	1	2017-06-01	40	T2N0M0	ⅠB	1
31	male	55-60	pancreatic ductal adenocarcinoma	distal pancreatectomy	2014-01-26	2016-08-06	1	2014-08-01	7	T2N0M1	Ⅳ	4
32	female	75-80	pancreatic ductal adenocarcinoma	distal pancreatectomy	2014-01-20	2016-08-06	1	2014-03-01	2	T3N1M1	Ⅳ	4
33	female	75-80	pancreatic ductal adenocarcinoma	distal pancreatectomy	2013-12-23	2018-03-26	0		51+	T1N0M0	ⅠA	1
34	female	75-80	pancreatic ductal adenocarcinoma	pancreaticoduodenectomy	2013-10-11	2016-09-25	1	2014-04-11	6	T3N0M0	ⅡA	2
35	female	70-75	pancreatic ductal adenocarcinoma	distal pancreatectomy	2013-09-03	2016-09-25	1	2014-11-01	14	T2N0M0	ⅠB	1
36	female	60-65	pancreatic ductal adenocarcinoma	pancreaticoduodenectomy	2013-08-23	2016-09-25	1	2015-06-24	22	T3N1M0	ⅡB	2
37	male	50-55	pancreatic ductal adenocarcinoma	distal pancreatectomy	2013-01-01	2016-09-25	1	2013-08-19	7	T2N2M0	Ⅲ	3
38	male	55-60	pancreatic ductal adenocarcinoma	pancreaticoduodenectomy	2013-05-09	2016-08-06	1	2014-06-01	13	T1N0M0	ⅠA	1
39	female	80-85	pancreatic ductal adenocarcinoma	pancreaticoduodenectomy	2013-03-25	2016-09-25	1	2013-07-01	24	T2N0M0	ⅠB	1
40	male	55-60	pancreatic ductal adenocarcinoma	pancreaticoduodenectomy	2013-02-08	2016-09-25	1	2013-04-08	2	T2N1M0	ⅡB	2
41	female	45-50	pancreatic ductal adenocarcinoma	pancreaticoduodenectomy	2013-02-01	2016-09-25	1	2014-01-15	11	T2N0M0	ⅠB	1
42	female	60-65	pancreatic ductal adenocarcinoma	pancreaticoduodenectomy	2013-02-17	2016-09-25	1	2014-06-05	16	T4N1M0	Ⅲ	3
43	male	65-70	pancreatic ductal adenocarcinoma	pancreaticoduodenectomy	2012-12-28	2016-09-25	1	2014-07-01	19	T2N0M0	ⅠB	1
44	male	60-65	pancreatic ductal adenocarcinoma	pancreaticoduodenectomy	2012-12-05	2016-09-25	1	2013-07-01	17	T2N1M0	ⅡB	2
45	male	55-60	pancreatic ductal adenocarcinoma	pancreaticoduodenectomy	2012-12-05	2016-09-25	1	2015-03-02	27	T1N0M0	ⅠA	1
46	male	70-75	pancreatic ductal adenocarcinoma	distal pancreatectomy	2013-09-26	2016-09-25	1	2014-09-01	12	T3N2M0	Ⅲ	3
47	male	70-75	pancreatic ductal adenocarcinoma	distal pancreatectomy	2012-08-08	2016-09-25	1	2014-12-01	28	T2N0M0	ⅠB	1
48	female	55-60	pancreatic ductal adenocarcinoma	pancreaticoduodenectomy	2012-08-02	2018-03-26	1	2013-07-01	11	T2N1M0	ⅡB	2
49	male	65-70	pancreatic ductal adenocarcinoma	pancreaticoduodenectomy	2012-05-30	2016-09-25	1	2012-10-01	5	T1N0M0	ⅠA	1
50	male	50-55	pancreatic ductal adenocarcinoma	distal pancreatectomy	2012-04-27	2016-09-25	1	2013-05-15	13	T2N0M0	ⅠB	1
51	male	65-70	pancreatic ductal adenocarcinoma	pancreaticoduodenectomy	2012-04-25	2016-09-25	1	2012-08-02	4	T2N0M0	ⅠB	1
52	male	80-85	pancreatic ductal adenocarcinoma	distal pancreatectomy	2012-04-24	2016-08-06	1	2014-03-01	23	T2N0M0	ⅠB	1
53	male	65-70	pancreatic ductal adenocarcinoma	pancreaticoduodenectomy	2012-04-16	2016-09-25	1	2012-12-01	8	T2N0M0	ⅠB	1
54	male	60-65	pancreatic ductal adenocarcinoma	pancreaticoduodenectomy	2012-04-13	2016-09-25	1	2013-03-01	11	T3N2M0	Ⅲ	3
55	male	70-75	pancreatic ductal adenocarcinoma	pancreaticoduodenectomy	2012-01-12	2016-09-25	1	2013-03-01	14	T1N2M0	Ⅲ	3
56	male	75-80	pancreatic ductal adenocarcinoma	pancreaticoduodenectomy	2015-11-06	2017-06-06	1	2017-05-12	18	T3N1M0	ⅡB	2
57	male	75-80	pancreatic ductal adenocarcinoma	pancreaticoduodenectomy	2016-01-11	2018-03-26	1	2017-03-02	15	T4N0M0	Ⅲ	3
58	female	75-80	pancreatic ductal adenocarcinoma	distal pancreatectomy	2015-12-29	2018-03-26	0		27+	T2N0M0	ⅠB	1
59	male	60-65	pancreatic ductal adenocarcinoma	distal pancreatectomy	2016-01-19	2017-06-06	1	2016-09-25	8	T2N0M1	Ⅳ	4
60	female	45-50	pancreatic ductal adenocarcinoma	pancreaticoduodenectomy	2016-05-11	2017-06-06	1	2016-09-06	16	T1N1M0	ⅡB	2
61	male	75-80	pancreatic ductal adenocarcinoma	pancreaticoduodenectomy	2016-01-02	2017-06-06	1	2016-09-26	9	T3N2M0	Ⅲ	3
62	male	60-65	pancreatic ductal adenocarcinoma	pancreaticoduodenectomy	2016-02-24	2017-06-06	1	2017-04-28	14	T2N0M0	ⅠB	1
63	female	70-75	pancreatic ductal adenocarcinoma	pancreaticoduodenectomy	2016-03-04	2018-03-26	1	2016-05-01	2	T2N1M0	ⅡB	2
64	male	65-70	pancreatic ductal adenocarcinoma	pancreaticoduodenectomy	2017-03-15	2018-03-26	1	2018-11-01	7	T2N2M0	Ⅲ	3
65	female	45-50	pancreatic ductal adenocarcinoma	pancreaticoduodenectomy	2016-03-11	2017-06-06	1	2017-04-14	13	T1N0M0	ⅠA	1
66	female	55-60	pancreatic ductal adenocarcinoma	distal pancreatectomy	2016-04-07	2018-03-26	1	2018-03-24	23	T2N1M0	ⅡB	2
67	female	55-60	pancreatic ductal adenocarcinoma	pancreaticoduodenectomy	2016-04-20	2018-03-26	1	2017-05-01	13	T1N0M0	ⅠA	1
68	female	70-75	pancreatic ductal adenocarcinoma	distal pancreatectomy	2016-06-08	2017-06-06	1	2016-12-15	6	T3N0M1	Ⅳ	4
69	male	60-65	pancreatic ductal adenocarcinoma	pancreaticoduodenectomy	2016-06-09	2017-06-06	1	2016-12-15	6	T2N1M0	ⅡB	2
70	female	65-70	pancreatic ductal adenocarcinoma	pancreaticoduodenectomy	2016-07-06	2017-06-06	1	2016-09-30	19	T2N1M0	ⅡB	2
71	female	60-65	pancreatic ductal adenocarcinoma	pancreaticoduodenectomy	2016-07-22	2018-03-26	1	2017-07-01	12	T2N1M0	ⅡB	2
72	male	40-45	pancreatic ductal adenocarcinoma	distal pancreatectomy	2016-08-10	2017-06-06	1	2017-01-16	4	T2N1M1	Ⅳ	4
73	female	30-35	pancreatic ductal adenocarcinoma	pancreaticoduodenectomy	2016-10-13	2017-06-06	1	2017-11-01	13	T3N1M0	ⅡB	2
74	female	55-60	pancreatic ductal adenocarcinoma	distal pancreatectomy	2014-12-08	2018-03-26	1	2017-08-01	32	T2N0M0	ⅠB	1
75	female	45-50	pancreatic ductal adenocarcinoma	pancreaticoduodenectomy	2014-11-09	2018-03-26	1	2015-03-09	4	T2N1M1	Ⅳ	4
76	female	75-80	pancreatic ductal adenocarcinoma	distal pancreatectomy	2017-03-02	2018-03-26	1	2017-05-07	2	T3N1M0	Ⅳ	4
77	female	45-50	pancreatic ductal adenocarcinoma	pancreaticoduodenectomy	2016-12-11	2018-03-26	1	2017-11-03	11	T2N0M0	ⅠB	1
78	male	70-75	pancreatic ductal adenocarcinoma	distal pancreatectomy	2016-11-09	2018-03-26	1	2018-03-06	16	T2N0M0	ⅠB	1
79	female	70-75	pancreatic ductal adenocarcinoma	distal pancreatectomy	2016-06-08	2018-03-26	1	2016-12-26	6	T3N0M1	Ⅳ	4
80	male	70-75	pancreatic ductal adenocarcinoma	pancreaticoduodenectomy	2016-05-07	2018-03-26	1	2017-11-21	18	T3N1M0	ⅡB	2

## Sheet: Supplementary Data file 4
prot_acc	prot_desc	prot_mass	Lin28b-KO 15376CAFs	15376CAFs
Q61581	Insulin-like growth factor-binding protein 7 OS=Mus musculus (Mouse) OX=10090 GN=Igfbp7 PE=1 SV=3	29977	24	24
P17742	Peptidyl-prolyl cis-trans isomerase A OS=Mus musculus (Mouse) OX=10090 GN=Ppia PE=1 SV=2	18131	20	30
P58252	Elongation factor 2 OS=Mus musculus (Mouse) OX=10090 GN=Eef2 PE=1 SV=2	96222	16	26
P40142	Transketolase OS=Mus musculus (Mouse) OX=10090 GN=Tkt PE=1 SV=1	68272	12	21
P04186	Complement factor B OS=Mus musculus (Mouse) OX=10090 GN=Cfb PE=1 SV=2	86319	11	22
P05064	Fructose-bisphosphate aldolase A OS=Mus musculus (Mouse) OX=10090 GN=Aldoa PE=1 SV=2	39787	9	27
P52480	Pyruvate kinase PKM OS=Mus musculus (Mouse) OX=10090 GN=Pkm PE=1 SV=4	58378	9	22
Q7TPR4	Alpha-actinin-1 OS=Mus musculus (Mouse) OX=10090 GN=Actn1 PE=1 SV=1	103631	9	7
P34884	Macrophage migration inhibitory factor OS=Mus musculus (Mouse) OX=10090 GN=Mif PE=1 SV=2	12667	8	6
Q9DBJ1	Phosphoglycerate mutase 1 OS=Mus musculus (Mouse) OX=10090 GN=Pgam1 PE=1 SV=3	28928	8	7
P50228	C-X-C motif chemokine 5 OS=Mus musculus (Mouse) OX=10090 GN=Cxcl5 PE=1 SV=2	14454	7	19
Q00493	Carboxypeptidase E OS=Mus musculus (Mouse) OX=10090 GN=Cpe PE=1 SV=2	53621	7	32
A6ZI47	Fructose-bisphosphate aldolase OS=Mus musculus (Mouse) OX=10090 GN=Aldoart2 PE=1 SV=1	39802	6	13
P63017	Heat shock cognate 71 kDa protein OS=Mus musculus (Mouse) OX=10090 GN=Hspa8 PE=1 SV=1	71055	6	22
P30681	High mobility group protein B2 OS=Mus musculus (Mouse) OX=10090 GN=Hmgb2 PE=1 SV=3	24318	5	2
Q62261	Spectrin beta chain, non-erythrocytic 1 OS=Mus musculus (Mouse) OX=10090 GN=Sptbn1 PE=1 SV=2	274908	5	3
Q68FD5	Clathrin heavy chain 1 OS=Mus musculus (Mouse) OX=10090 GN=Cltc PE=1 SV=3	193202	5	10
Q8VDM4	26S proteasome non-ATPase regulatory subunit 2 OS=Mus musculus (Mouse) OX=10090 GN=Psmd2 PE=1 SV=1	100937	5	2
Q8VHX6	Filamin-C OS=Mus musculus (Mouse) OX=10090 GN=Flnc PE=1 SV=3	293560	5	3
Q9QXS1	Plectin OS=Mus musculus (Mouse) OX=10090 GN=Plec PE=1 SV=3	535800	5	1
P09405	Nucleolin OS=Mus musculus (Mouse) OX=10090 GN=Ncl PE=1 SV=2	76734	4	3
P27773	Protein disulfide-isomerase A3 OS=Mus musculus (Mouse) OX=10090 GN=Pdia3 PE=1 SV=2	57099	4	18
P63158	High mobility group protein B1 OS=Mus musculus (Mouse) OX=10090 GN=Hmgb1 PE=1 SV=2	25049	4	1
P80315	T-complex protein 1 subunit delta OS=Mus musculus (Mouse) OX=10090 GN=Cct4 PE=1 SV=3	58543	4	2
P80318	T-complex protein 1 subunit gamma OS=Mus musculus (Mouse) OX=10090 GN=Cct3 PE=1 SV=1	61162	4	5
P06151	L-lactate dehydrogenase A chain OS=Mus musculus (Mouse) OX=10090 GN=Ldha PE=1 SV=3	36817	3	11
P20029	Endoplasmic reticulum chaperone BiP OS=Mus musculus (Mouse) OX=10090 GN=Hspa5 PE=1 SV=3	72492	3	24
P48678	Prelamin-A/C OS=Mus musculus (Mouse) OX=10090 GN=Lmna PE=1 SV=2	74478	3	6
P60710	Actin, cytoplasmic 1 OS=Mus musculus (Mouse) OX=10090 GN=Actb PE=1 SV=1	42052	3	9
Q91X72	Hemopexin OS=Mus musculus (Mouse) OX=10090 GN=Hpx PE=1 SV=2	52026	3	5
Q99MN1	Lysine--tRNA ligase OS=Mus musculus (Mouse) OX=10090 GN=Kars1 PE=1 SV=1	68253	3	1
A0A0A6YW67	Predicted pseudogene 8797 OS=Mus musculus (Mouse) OX=10090 GN=Gm8797 PE=4 SV=1	8723	2	11
A0A1D5RLD8	Glyceraldehyde-3-phosphate dehydrogenase OS=Mus musculus (Mouse) OX=10090 GN=Gm10358 PE=1 SV=1	36074	2	12
P10493	Nidogen-1 OS=Mus musculus (Mouse) OX=10090 GN=Nid1 PE=1 SV=2	139302	2	6
P11276	Fibronectin OS=Mus musculus (Mouse) OX=10090 GN=Fn1 PE=1 SV=4	276017	2	26
P11499	Heat shock protein HSP 90-beta OS=Mus musculus (Mouse) OX=10090 GN=Hsp90ab1 PE=1 SV=3	83571	2	14
P16110	Galectin-3 OS=Mus musculus (Mouse) OX=10090 GN=Lgals3 PE=1 SV=3	27612	2	6
P17751	Triosephosphate isomerase OS=Mus musculus (Mouse) OX=10090 GN=Tpi1 PE=1 SV=5	27038	2	7
P30416	Peptidyl-prolyl cis-trans isomerase FKBP4 OS=Mus musculus (Mouse) OX=10090 GN=Fkbp4 PE=1 SV=5	51939	2	2
P57722	Poly(rC)-binding protein 3 OS=Mus musculus (Mouse) OX=10090 GN=Pcbp3 PE=1 SV=3	39554	2	3
P62259	14-3-3 protein epsilon OS=Mus musculus (Mouse) OX=10090 GN=Ywhae PE=1 SV=1	29326	2	3
Q07797	Galectin-3-binding protein OS=Mus musculus (Mouse) OX=10090 GN=Lgals3bp PE=1 SV=1	65362	2	15
Q6ZWN5	40S ribosomal protein S9 OS=Mus musculus (Mouse) OX=10090 GN=Rps9 PE=1 SV=3	22635	2	0
Q6ZWY9	Histone H2B type 1-C/E/G OS=Mus musculus (Mouse) OX=10090 GN=H2bc6 PE=1 SV=3	13898	2	0
Q80W65	Proprotein convertase subtilisin/kexin type 9 OS=Mus musculus (Mouse) OX=10090 GN=Pcsk9 PE=1 SV=2	76372	2	16
Q8JZQ9	Eukaryotic translation initiation factor 3 subunit B OS=Mus musculus (Mouse) OX=10090 GN=Eif3b PE=1 SV=1	91712	2	0
Q920E5	Farnesyl pyrophosphate synthase OS=Mus musculus (Mouse) OX=10090 GN=Fdps PE=1 SV=1	40898	2	3
Q9D0R2	Threonine--tRNA ligase 1, cytoplasmic OS=Mus musculus (Mouse) OX=10090 GN=Tars1 PE=1 SV=2	84215	2	0
Q9R1P4	Proteasome subunit alpha type-1 OS=Mus musculus (Mouse) OX=10090 GN=Psma1 PE=1 SV=1	29813	2	0
O09131	Glutathione S-transferase omega-1 OS=Mus musculus (Mouse) OX=10090 GN=Gsto1 PE=1 SV=2	27708	1	2
O35381	Acidic leucine-rich nuclear phosphoprotein 32 family member A OS=Mus musculus (Mouse) OX=10090 GN=Anp32a PE=1 SV=1	28691	1	0
O89093	C-C motif chemokine 20 OS=Mus musculus (Mouse) OX=10090 GN=Ccl20 PE=1 SV=1	11161	1	2
P08113	Endoplasmin OS=Mus musculus (Mouse) OX=10090 GN=Hsp90b1 PE=1 SV=2	92703	1	3
P10126	Elongation factor 1-alpha 1 OS=Mus musculus (Mouse) OX=10090 GN=Eef1a1 PE=1 SV=3	50424	1	4
P10148	C-C motif chemokine 2 OS=Mus musculus (Mouse) OX=10090 GN=Ccl2 PE=1 SV=1	16544	1	3
P17182	Alpha-enolase OS=Mus musculus (Mouse) OX=10090 GN=Eno1 PE=1 SV=3	47453	1	5
P18760	Cofilin-1 OS=Mus musculus (Mouse) OX=10090 GN=Cfl1 PE=1 SV=3	18776	1	2
P26883	Peptidyl-prolyl cis-trans isomerase FKBP1A OS=Mus musculus (Mouse) OX=10090 GN=Fkbp1a PE=1 SV=2	11972	1	3
P28798	Progranulin OS=Mus musculus (Mouse) OX=10090 GN=Grn PE=1 SV=2	68431	1	5
P35951	Low-density lipoprotein receptor OS=Mus musculus (Mouse) OX=10090 GN=Ldlr PE=1 SV=2	98364	1	2
P45376	Aldo-keto reductase family 1 member B1 OS=Mus musculus (Mouse) OX=10090 GN=Akr1b1 PE=1 SV=3	36052	1	2
P62754	40S ribosomal protein S6 OS=Mus musculus (Mouse) OX=10090 GN=Rps6 PE=1 SV=1	28834	1	0
P62897	Cytochrome c, somatic OS=Mus musculus (Mouse) OX=10090 GN=Cycs PE=1 SV=2	11712	1	2
Q01768	Nucleoside diphosphate kinase B OS=Mus musculus (Mouse) OX=10090 GN=Nme2 PE=1 SV=1	17466	1	4
Q01853	Transitional endoplasmic reticulum ATPase OS=Mus musculus (Mouse) OX=10090 GN=Vcp PE=1 SV=4	89950	1	8
Q3THS6	S-adenosylmethionine synthase isoform type-2 OS=Mus musculus (Mouse) OX=10090 GN=Mat2a PE=1 SV=2	44003	1	0
Q3U182	CREB-regulated transcription coactivator 2 OS=Mus musculus (Mouse) OX=10090 GN=Crtc2 PE=1 SV=2	73456	1	0
Q3V0P3	Predicted gene 1527 OS=Mus musculus (Mouse) OX=10090 GN=Gm1527 PE=2 SV=1	75214	1	0
Q61147	Ceruloplasmin OS=Mus musculus (Mouse) OX=10090 GN=Cp PE=1 SV=2	121872	1	5
Q61316	Heat shock 70 kDa protein 4 OS=Mus musculus (Mouse) OX=10090 GN=Hspa4 PE=1 SV=1	94872	1	2
Q61937	Nucleophosmin OS=Mus musculus (Mouse) OX=10090 GN=Npm1 PE=1 SV=1	32711	1	3
Q64437	All-trans-retinol dehydrogenase [NAD(+)] ADH7 OS=Mus musculus (Mouse) OX=10090 GN=Adh7 PE=2 SV=2	40677	1	4
Q6PGB6	N-alpha-acetyltransferase 50 OS=Mus musculus (Mouse) OX=10090 GN=Naa50 PE=1 SV=1	19630	1	0
Q78PY7	Staphylococcal nuclease domain-containing protein 1 OS=Mus musculus (Mouse) OX=10090 GN=Snd1 PE=1 SV=1	102709	1	0
Q80X90	Filamin-B OS=Mus musculus (Mouse) OX=10090 GN=Flnb PE=1 SV=3	280103	1	1
Q8BFR4	N-acetylglucosamine-6-sulfatase OS=Mus musculus (Mouse) OX=10090 GN=Gns PE=1 SV=1	61877	1	1
Q8BTM8	Filamin-A OS=Mus musculus (Mouse) OX=10090 GN=Flna PE=1 SV=5	283897	1	3
Q8R1B4	Eukaryotic translation initiation factor 3 subunit C OS=Mus musculus (Mouse) OX=10090 GN=Eif3c PE=1 SV=1	106149	1	0
Q91V88	Nephronectin OS=Mus musculus (Mouse) OX=10090 GN=Npnt PE=1 SV=1	63617	1	1
Q922D8	C-1-tetrahydrofolate synthase, cytoplasmic OS=Mus musculus (Mouse) OX=10090 GN=Mthfd1 PE=1 SV=4	101820	1	0
Q99K85	Phosphoserine aminotransferase OS=Mus musculus (Mouse) OX=10090 GN=Psat1 PE=1 SV=1	40732	1	5
Q9CPY7	Cytosol aminopeptidase OS=Mus musculus (Mouse) OX=10090 GN=Lap3 PE=1 SV=3	56505	1	0
Q9CW03	Structural maintenance of chromosomes protein 3 OS=Mus musculus (Mouse) OX=10090 GN=Smc3 PE=1 SV=2	141867	1	0
Q9D4D4	Transketolase-like protein 2 OS=Mus musculus (Mouse) OX=10090 GN=Tktl2 PE=1 SV=1	69373	1	1
A0A2I3BRL8	RRM domain-containing protein OS=Mus musculus (Mouse) OX=10090 GN=Gm7324 PE=4 SV=1	42153	0	1
A2ASQ1	Agrin OS=Mus musculus (Mouse) OX=10090 GN=Agrn PE=1 SV=1	215386	0	2
B2RX70	Cadherin-like and PC-esterase domain-containing 1 OS=Mus musculus (Mouse) OX=10090 GN=Cped1 PE=2 SV=1	118641	0	1
O08573	Galectin-9 OS=Mus musculus (Mouse) OX=10090 GN=Lgals9 PE=1 SV=1	40409	0	1
O08807	Peroxiredoxin-4 OS=Mus musculus (Mouse) OX=10090 GN=Prdx4 PE=1 SV=1	31261	0	1
O09159	Lysosomal alpha-mannosidase OS=Mus musculus (Mouse) OX=10090 GN=Man2b1 PE=1 SV=4	115146	0	2
O70435	Proteasome subunit alpha type-3 OS=Mus musculus (Mouse) OX=10090 GN=Psma3 PE=1 SV=3	28615	0	1
O70475	UDP-glucose 6-dehydrogenase OS=Mus musculus (Mouse) OX=10090 GN=Ugdh PE=1 SV=1	55482	0	1
O88844	Isocitrate dehydrogenase [NADP] cytoplasmic OS=Mus musculus (Mouse) OX=10090 GN=Idh1 PE=1 SV=2	47044	0	3
O88968	Transcobalamin-2 OS=Mus musculus (Mouse) OX=10090 GN=Tcn2 PE=1 SV=1	48012	0	3
P01887	Beta-2-microglobulin OS=Mus musculus (Mouse) OX=10090 GN=B2m PE=1 SV=2	13884	0	5
P05201	Aspartate aminotransferase, cytoplasmic OS=Mus musculus (Mouse) OX=10090 GN=Got1 PE=1 SV=3	46504	0	2
P05202	Aspartate aminotransferase, mitochondrial OS=Mus musculus (Mouse) OX=10090 GN=Got2 PE=1 SV=1	47780	0	5
P05784	Keratin, type I cytoskeletal 18 OS=Mus musculus (Mouse) OX=10090 GN=Krt18 PE=1 SV=5	47509	0	1
P06745	Glucose-6-phosphate isomerase OS=Mus musculus (Mouse) OX=10090 GN=Gpi PE=1 SV=4	62955	0	4
P06801	NADP-dependent malic enzyme OS=Mus musculus (Mouse) OX=10090 GN=Me1 PE=1 SV=2	64540	0	2
P07724	Albumin OS=Mus musculus (Mouse) OX=10090 GN=Alb PE=1 SV=3	70700	0	2
P07901	Heat shock protein HSP 90-alpha OS=Mus musculus (Mouse) OX=10090 GN=Hsp90aa1 PE=1 SV=4	85134	0	12
P08003	Protein disulfide-isomerase A4 OS=Mus musculus (Mouse) OX=10090 GN=Pdia4 PE=1 SV=3	72280	0	4
P08228	Superoxide dismutase [Cu-Zn] OS=Mus musculus (Mouse) OX=10090 GN=Sod1 PE=1 SV=2	16104	0	2
P08249	Malate dehydrogenase, mitochondrial OS=Mus musculus (Mouse) OX=10090 GN=Mdh2 PE=1 SV=3	36045	0	3
P09103	Protein disulfide-isomerase OS=Mus musculus (Mouse) OX=10090 GN=P4hb PE=1 SV=2	57422	0	1
P09411	Phosphoglycerate kinase 1 OS=Mus musculus (Mouse) OX=10090 GN=Pgk1 PE=1 SV=4	44921	0	8
P10605	Cathepsin B OS=Mus musculus (Mouse) OX=10090 GN=Ctsb PE=1 SV=2	38168	0	4
P10630	Eukaryotic initiation factor 4A-II OS=Mus musculus (Mouse) OX=10090 GN=Eif4a2 PE=1 SV=2	46601	0	2
P11679	Keratin, type II cytoskeletal 8 OS=Mus musculus (Mouse) OX=10090 GN=Krt8 PE=1 SV=4	54531	0	1
P11983	T-complex protein 1 subunit alpha OS=Mus musculus (Mouse) OX=10090 GN=Tcp1 PE=1 SV=3	60867	0	1
P12023	Amyloid-beta A4 protein OS=Mus musculus (Mouse) OX=10090 GN=App PE=1 SV=3	87693	0	1
P12850	Growth-regulated alpha protein OS=Mus musculus (Mouse) OX=10090 GN=Cxcl1 PE=1 SV=1	10533	0	2
P14069	Protein S100-A6 OS=Mus musculus (Mouse) OX=10090 GN=S100a6 PE=1 SV=3	10101	0	6
P14152	Malate dehydrogenase, cytoplasmic OS=Mus musculus (Mouse) OX=10090 GN=Mdh1 PE=1 SV=3	36659	0	1
P14733	Lamin-B1 OS=Mus musculus (Mouse) OX=10090 GN=Lmnb1 PE=1 SV=3	66973	0	2
P16045	Galectin-1 OS=Mus musculus (Mouse) OX=10090 GN=Lgals1 PE=1 SV=3	15198	0	2
P16675	Lysosomal protective protein OS=Mus musculus (Mouse) OX=10090 GN=Ctsa PE=1 SV=1	54437	0	1
P17515	C-X-C motif chemokine 10 OS=Mus musculus (Mouse) OX=10090 GN=Cxcl10 PE=1 SV=1	11067	0	1
P17879	Heat shock 70 kDa protein 1B OS=Mus musculus (Mouse) OX=10090 GN=Hspa1b PE=1 SV=3	70418	0	5
P18406	CCN family member 1 OS=Mus musculus (Mouse) OX=10090 GN=Ccn1 PE=1 SV=1	43848	0	3
P19096	Fatty acid synthase OS=Mus musculus (Mouse) OX=10090 GN=Fasn PE=1 SV=2	274994	0	1
P21460	Cystatin-C OS=Mus musculus (Mouse) OX=10090 GN=Cst3 PE=1 SV=2	15749	0	9
P22599	Alpha-1-antitrypsin 1-2 OS=Mus musculus (Mouse) OX=10090 GN=Serpina1b PE=1 SV=2	46117	0	8
P23591	GDP-L-fucose synthase OS=Mus musculus (Mouse) OX=10090 GN=Gfus PE=1 SV=3	36083	0	1
P24369	Peptidyl-prolyl cis-trans isomerase B OS=Mus musculus (Mouse) OX=10090 GN=Ppib PE=1 SV=2	23699	0	3
P24452	Macrophage-capping protein OS=Mus musculus (Mouse) OX=10090 GN=Capg PE=1 SV=2	39501	0	5
P25444	40S ribosomal protein S2 OS=Mus musculus (Mouse) OX=10090 GN=Rps2 PE=1 SV=3	31497	0	1
P25785	Metalloproteinase inhibitor 2 OS=Mus musculus (Mouse) OX=10090 GN=Timp2 PE=1 SV=2	24996	0	3
P26040	Ezrin OS=Mus musculus (Mouse) OX=10090 GN=Ezr PE=1 SV=3	69478	0	8
P29391	Ferritin light chain 1 OS=Mus musculus (Mouse) OX=10090 GN=Ftl1 PE=1 SV=2	20847	0	2
P29533	Vascular cell adhesion protein 1 OS=Mus musculus (Mouse) OX=10090 GN=Vcam1 PE=1 SV=1	82406	0	1
P30412	Peptidyl-prolyl cis-trans isomerase C OS=Mus musculus (Mouse) OX=10090 GN=Ppic PE=1 SV=1	22894	0	2
P33435	Collagenase 3 OS=Mus musculus (Mouse) OX=10090 GN=Mmp13 PE=1 SV=1	54376	0	1
P35441	Thrombospondin-1 OS=Mus musculus (Mouse) OX=10090 GN=Thbs1 PE=1 SV=1	133555	0	1
P35700	Peroxiredoxin-1 OS=Mus musculus (Mouse) OX=10090 GN=Prdx1 PE=1 SV=1	22390	0	1
P35979	60S ribosomal protein L12 OS=Mus musculus (Mouse) OX=10090 GN=Rpl12 PE=1 SV=2	17965	0	1
P39061	Collagen alpha-1(XVIII) chain OS=Mus musculus (Mouse) OX=10090 GN=Col18a1 PE=1 SV=4	183085	0	1
P47791	Glutathione reductase, mitochondrial OS=Mus musculus (Mouse) OX=10090 GN=Gsr PE=1 SV=3	54256	0	1
P51859	Hepatoma-derived growth factor OS=Mus musculus (Mouse) OX=10090 GN=Hdgf PE=1 SV=2	26367	0	1
P53026	60S ribosomal protein L10a OS=Mus musculus (Mouse) OX=10090 GN=Rpl10a PE=1 SV=3	25072	0	2
P61089	Ubiquitin-conjugating enzyme E2 N OS=Mus musculus (Mouse) OX=10090 GN=Ube2n PE=1 SV=1	17184	0	3
P62962	Profilin-1 OS=Mus musculus (Mouse) OX=10090 GN=Pfn1 PE=1 SV=2	15119	0	2
P63038	60 kDa heat shock protein, mitochondrial OS=Mus musculus (Mouse) OX=10090 GN=Hspd1 PE=1 SV=1	61088	0	1
P70168	Importin subunit beta-1 OS=Mus musculus (Mouse) OX=10090 GN=Kpnb1 PE=1 SV=2	98377	0	3
P80316	T-complex protein 1 subunit epsilon OS=Mus musculus (Mouse) OX=10090 GN=Cct5 PE=1 SV=1	60042	0	2
Q00724	Retinol-binding protein 4 OS=Mus musculus (Mouse) OX=10090 GN=Rbp4 PE=1 SV=2	23533	0	6
Q06335	Amyloid-like protein 2 OS=Mus musculus (Mouse) OX=10090 GN=Aplp2 PE=1 SV=4	81101	0	1
Q06890	Clusterin OS=Mus musculus (Mouse) OX=10090 GN=Clu PE=1 SV=1	52250	0	5
Q08761	Vitamin K-dependent protein S OS=Mus musculus (Mouse) OX=10090 GN=Pros1 PE=2 SV=1	76939	0	2
Q11136	Xaa-Pro dipeptidase OS=Mus musculus (Mouse) OX=10090 GN=Pepd PE=1 SV=3	55962	0	1
Q3UQ28	Peroxidasin homolog OS=Mus musculus (Mouse) OX=10090 GN=Pxdn PE=1 SV=2	167621	0	4
Q60692	Proteasome subunit beta type-6 OS=Mus musculus (Mouse) OX=10090 GN=Psmb6 PE=1 SV=3	25591	0	1
Q60963	Platelet-activating factor acetylhydrolase OS=Mus musculus (Mouse) OX=10090 GN=Pla2g7 PE=1 SV=2	49569	0	1
Q61171	Peroxiredoxin-2 OS=Mus musculus (Mouse) OX=10090 GN=Prdx2 PE=1 SV=3	21936	0	1
Q61398	Procollagen C-endopeptidase enhancer 1 OS=Mus musculus (Mouse) OX=10090 GN=Pcolce PE=1 SV=2	50820	0	4
Q61468	Mesothelin OS=Mus musculus (Mouse) OX=10090 GN=Msln PE=1 SV=1	70177	0	6
Q61508	Extracellular matrix protein 1 OS=Mus musculus (Mouse) OX=10090 GN=Ecm1 PE=1 SV=2	64445	0	2
Q61598	Rab GDP dissociation inhibitor beta OS=Mus musculus (Mouse) OX=10090 GN=Gdi2 PE=1 SV=1	51018	0	1
Q61703	Inter-alpha-trypsin inhibitor heavy chain H2 OS=Mus musculus (Mouse) OX=10090 GN=Itih2 PE=1 SV=1	106261	0	1
Q61753	D-3-phosphoglycerate dehydrogenase OS=Mus musculus (Mouse) OX=10090 GN=Phgdh PE=1 SV=3	57347	0	4
Q61838	Pregnancy zone protein OS=Mus musculus (Mouse) OX=10090 GN=Pzp PE=1 SV=3	167116	0	2
Q64727	Vinculin OS=Mus musculus (Mouse) OX=10090 GN=Vcl PE=1 SV=4	117215	0	4
Q6ZWX6	Eukaryotic translation initiation factor 2 subunit 1 OS=Mus musculus (Mouse) OX=10090 GN=Eif2s1 PE=1 SV=3	36371	0	1
Q76MZ3	Serine/threonine-protein phosphatase 2A 65 kDa regulatory subunit A alpha isoform OS=Mus musculus (Mouse) OX=10090 GN=Ppp2r1a PE=1 SV=3	66079	0	1
Q7TMM9	Tubulin beta-2A chain OS=Mus musculus (Mouse) OX=10090 GN=Tubb2a PE=1 SV=1	50274	0	3
Q80XB4	Nebulin-related-anchoring protein OS=Mus musculus (Mouse) OX=10090 GN=Nrap PE=1 SV=3	196716	0	1
Q8CG16	Complement C1r-A subcomponent OS=Mus musculus (Mouse) OX=10090 GN=C1ra PE=1 SV=1	81504	0	1
Q8K4P7	Suppressor of tumorigenicity 7 protein-like OS=Mus musculus (Mouse) OX=10090 GN=St7l PE=2 SV=1	64012	0	1
Q8R5I6	Glutathione S-transferase Mu 4 OS=Mus musculus (Mouse) OX=10090 GN=Gstm4 PE=1 SV=1	25674	0	2
Q922R8	Protein disulfide-isomerase A6 OS=Mus musculus (Mouse) OX=10090 GN=Pdia6 PE=1 SV=3	48469	0	4
Q93092	Transaldolase OS=Mus musculus (Mouse) OX=10090 GN=Taldo1 PE=1 SV=2	37534	0	4
Q99JR5	Tubulointerstitial nephritis antigen-like OS=Mus musculus (Mouse) OX=10090 GN=Tinagl1 PE=1 SV=1	53998	0	1
Q99KK7	Dipeptidyl peptidase 3 OS=Mus musculus (Mouse) OX=10090 GN=Dpp3 PE=1 SV=2	83245	0	1
Q99PT1	Rho GDP-dissociation inhibitor 1 OS=Mus musculus (Mouse) OX=10090 GN=Arhgdia PE=1 SV=3	23450	0	2
Q9CQN1	Heat shock protein 75 kDa, mitochondrial OS=Mus musculus (Mouse) OX=10090 GN=Trap1 PE=1 SV=1	80501	0	3
Q9CZ30	Obg-like ATPase 1 OS=Mus musculus (Mouse) OX=10090 GN=Ola1 PE=1 SV=1	44929	0	1
Q9D3R6	Katanin p60 ATPase-containing subunit A-like 2 OS=Mus musculus (Mouse) OX=10090 GN=Katnal2 PE=2 SV=2	61514	0	1
Q9D4E6	Polyadenylate-binding protein OS=Mus musculus (Mouse) OX=10090 GN=Pabpc6 PE=1 SV=1	71356	0	1
Q9D8N0	Elongation factor 1-gamma OS=Mus musculus (Mouse) OX=10090 GN=Eef1g PE=1 SV=3	50371	0	2
Q9DAU7	WAP four-disulfide core domain protein 2 OS=Mus musculus (Mouse) OX=10090 GN=Wfdc2 PE=1 SV=1	19046	0	2
Q9DCC4	Pyrroline-5-carboxylate reductase 3 OS=Mus musculus (Mouse) OX=10090 GN=Pycr3 PE=1 SV=2	29159	0	2
Q9DCD0	6-phosphogluconate dehydrogenase, decarboxylating OS=Mus musculus (Mouse) OX=10090 GN=Pgd PE=1 SV=3	53726	0	1
Q9EQH2	Endoplasmic reticulum aminopeptidase 1 OS=Mus musculus (Mouse) OX=10090 GN=Erap1 PE=1 SV=2	107101	0	1
Q9EQU5	Protein SET OS=Mus musculus (Mouse) OX=10090 GN=Set PE=1 SV=1	33358	0	3
Q9JII6	Aldo-keto reductase family 1 member A1 OS=Mus musculus (Mouse) OX=10090 GN=Akr1a1 PE=1 SV=3	36792	0	1
Q9JJH1	Ribonuclease 4 OS=Mus musculus (Mouse) OX=10090 GN=Rnase4 PE=1 SV=1	17470	0	1
Q9R0E1	Multifunctional procollagen lysine hydroxylase and glycosyltransferase LH3 OS=Mus musculus (Mouse) OX=10090 GN=Plod3 PE=1 SV=1	85439	0	2
Q9WUU7	Cathepsin Z OS=Mus musculus (Mouse) OX=10090 GN=Ctsz PE=1 SV=1	34658	0	2
Q9WV54	Acid ceramidase OS=Mus musculus (Mouse) OX=10090 GN=Asah1 PE=1 SV=1	45040	0	3
Q9Z0K8	Pantetheinase OS=Mus musculus (Mouse) OX=10090 GN=Vnn1 PE=1 SV=3	57853	0	1
Q9Z0N1	Eukaryotic translation initiation factor 2 subunit 3, X-linked OS=Mus musculus (Mouse) OX=10090 GN=Eif2s3x PE=1 SV=2	51603	0	1
Q9Z1Q9	Valine--tRNA ligase OS=Mus musculus (Mouse) OX=10090 GN=Vars1 PE=1 SV=1	141439	0	1
Q9Z2W0	Aspartyl aminopeptidase OS=Mus musculus (Mouse) OX=10090 GN=Dnpep PE=1 SV=2	52744	0	1
