# Supplementary material for: The Lin28b/Wnt5a axis drives pancreas cancer through crosstalk between cancer associated fibroblasts and tumor epithelium
Source: Nat Commun. 2023 Oct 28;14:6885. doi: 10.1038/s41467-023-42508-8 (PMC10613206; doi:10.1038/s41467-023-42508-8)
Supplement: Supplementary file 6 — Source Data [file 41467_2023_42508_MOESM6_ESM.xlsx]

## Sheet: Fig1b
	Survival analysis
Number	Point on chip	Months	Low expression of LIN28B	High expression of LIN28B
1	A1	5	1
2	A3	12	1
3	A5	5	1
4	A7	8		1
5	A9	2	1
6	A11	36	0
7	A13	9	1
8	A15	4		1
9	B1	7	1
10	B3	32	1
11	B5	6		1
12	B7	30	1
13	B9	39	0
14	B11	40	0
15	B13	3		1
16	B15	30	1
17	C1	11	1
18	C3	27	1
19	C5	25		1
20	C7	6	1
21	C9	11	1
22	C11	6		1
23	C13	44	0
24	C15	9		1
25	D1	19	1
26	D3	9	1
27	D5	47	1
28	D7	13		1
29	D9	15		1
30	D11	40	1
31	D13	7		1
32	D15	2		1
33	E2	51	0
34	E3	6	1
35	E5	14	1
36	E7	22	1
37	E10	7	1
38	E11	13	1
39	E13	24	1
40	E15	2	1
41	F1	11	1
42	F3	16	1
43	F5	19		1
44	F7	17	1
45	F9	27		1
46	F11	12		1
47	F13	28	1
48	F15	11	1
49	G1	5	1
50	G3	13	1
51	G5	4	1
52	G7	23		1
53	G9	8		1
54	G11	11		1
55	G13	14	1
56	G15	18		1
57	H1	15	1
58	H3	27	0
59	H5	8	1
60	H7	16	1
61	H9	9		1
62	H12	14	1
63	H13	2	1
64	H15	7	1
65	I1	13	1
66	I3	23	1
67	I5	13	1
68	I7	6		1
69	I9	6	1
70	I11	19	1
71	I13	12	1
72	I15	4		1
73	J1	13	1
74	J3	32	1
75	J5	4		1
76	J7	2	1
77	J9	11	1
78	J11	16	1
79	J13	6		1
80	J15	18	1

## Sheet: Fig1c
	Percentages of high and low LIN28B levels in patients
	Low expression of LIN28B	High expression of LIN28B
all	57	23
stageⅠ	29	6
stageⅡ	17	3
stageⅢ	7	5
stageⅣ	4	9
T1	11	2
T2	32	10
T3-4	14	11

## Sheet: Fig1d
IHC scores
LIN28B IHC scores in tumors	LIN28B IHC scores in Stroma
1.92	1.6
1.86	1.76
2.14	2.1
1.94	1.84
2.59	2.01
2.01	1.69
1.57	1.65
2.01	1.72
1.8	1.67
1.81	1.79
1.9	1.8
2.08	1.93
1.75	1.78
2.02	1.71
2.1	1.75
1.77	1.71
1.82	1.94
1.96	1.56
1.99	1.59
1.71	1.53
1.83	1.6
1.75	1.55
1.75	1.57
1.67	1.32
1.22	1.22
1.42	1.27
1.36	1.37
1.59	1.44
1.56	1.47
1.66	1.42
1.43	1.49
1.57	1.39
1.48	1.3
1.69	1.37
1.5	1.39
1.49	1.46
1.81	1.44
1.63	1.48
1.3	1.2
1.58	1.35
1.33	1.26
1.35	1.47
1.54	1.33
1.77	1.28
1.5	1.35
1.54	1.35
1.62	1.33
1.51	1.39
1.46	1.34
1.8	1.44
1.35	1.29
1.46	1.31
1.64	1.6
1.44	1.42
1.42	1.39
1.44	1.3
1.51	1.46
1.52	1.36
1.6	1.43
1.51	1.36
1.5	1.23
1.72	1.45
1.45	1.31
1.4	1.24
1.39	1.27
1.62	1.16
1.3	1.14
1.31	1.33
1.45	1.27
1.45	1.26
1.66	1.35
1.42	1.18
1.43	1.2
1.44	1.26
1.49	1.22
1.46	1.29
1.72	1.26
1.69	1.4
1.52	1.28
1.42	1.42

## Sheet: Fig1f
	relative Lin28b mRNA levels
	14837T	14838T	15376T
	0.0126622	0.04318	1.07674
	0.0095298	0.04409	0.918064
	0.0060312	0.02568	1.01162

## Sheet: Fig2a
relative Lin28b mRNA levels
14837CAFs	14838CAFs	15376CAFs	14837CAFs(with 14837T)	14838CAFs(with 14838T)	15376CAFs(with 15376T)
0.0195955	0.0355666	0.0307486	0.00620079	0.0269544	1.01162
0.0158066	0.0239583	0.0283928	0.00611542	0.0255005	0.990801
0.0124016	0.0207128	0.0244617	0.00460261	0.021148	0.997692

## Sheet: Fig2d
relative Lin28b mRNA levels
co-cultured with 14837T	co-cultured with 15376T
0.0371627	1.10191
0.023357	1
0.0144779	0.907519

## Sheet: Fig2e
	relative Lin28b mRNA levels
	14837CAFs treated with
	15376T(30-40%)-CM			15376T(80-90%)-CM
0d	0.0632262	0.0447077	0.0363139	0.0271419	0.0236284	0.0231421
1d	0.0887977	0.0805856	0.0696693	0.378055	0.40239	0.338368
2d	0.112396	0.166855	0.12385	0.538369	0.782773	0.750886
3d	0.249423	0.263645	0.198425	0.827406	0.622725	0.516438
4d	0.331405	0.352737	0.315709	0.799221	0.725309	0.799221
5d	0.48858	0.41658	0.405189	0.963707	0.880666	0.672062
6d	0.816014	0.868541	0.874583	0.89296	0.905425	0.761368

## Sheet: Fig2h
	relative Lin28b mRNA levels
	15376CAFs treated with
	15376T(30-40%)-CM			15376T(80-90%)-CM
0d	0.0385623	0.0311059	0.0252659	0.05818	0.0492636	0.0253243
1d	0.024575	0.023903	0.0240692	0.41658	0.372654	0.308679
2d	0.0560685	0.0545353	0.0556812	0.758952	0.735969	0.677515
3d	0.185995	0.139017	0.104627	0.652737	0.787285	0.880616
4d	0.33294	0.240371	0.243726	0.968677	0.798846	0.724648
5d	0.713672	0.643197	0.412748	0.890956	0.889134	0.673024
6d	1.03766	0.890899	0.83702	0.854019	1.0283	0.936847

## Sheet: Fig2m
relative Lin28b mRNA levels
PANC-1	PANC03.27	ASPC-1	Mia Paca-2	PaTu8988T	PaTu8988S	hPDAC-1	hPDAC-2
0.95705	0.0506486	0.00198956	0.00327717	0.00356142	0.00303659	0.0350769	0.00435433
1.02574	0.0469304	0.00194862	0.00312196	0.0033693	0.0020455	0.0284913	0.00310039
1.01866	0.0462843	0.00179309	0.00366154	0.00238246	0.00124182	0.0265833	0.00303659

## Sheet: Fig3b
relative Wnt5a mRNA levels
15376T	Lin28b KO-1 15376T	Lin28b KO-2 15376T	14837T
1.01866	0.0945137	0.178831	0.0182833
1.09177	0.110083	0.0985273	0.00722226
0.899171	0.112396	0.0531667	0.00615795

[truncated: 134 more sheets: Fig3c, Fig3d, Fig3e, Fig3f, Fig3g, Fig3h, Fig3i, Fig3j, Fig3k, Fig3l, Fig3m, Fig3n, Fig3o, Fig3p, Fig3q, Fig3r, Fig3s, Fig4a, Fig4b, Fig4c …]
